# Supplementary material for: A Comprehensive Review of Somatic and Germline Biomarkers Associated with Childhood B-Cell Precursor Acute Lymphoblastic Leukemia: From Biological Significance to Precision Medicine Opportunities
Source: Biomedicines. 2025 Jul 2;13(7):1626. doi: 10.3390/biomedicines13071626 (PMC12293005; doi:10.3390/biomedicines13071626)
Supplement: Supplementary file 1 [file biomedicines-13-01626-s001.zip]

Archive with 1 entries (1 files):
- biomedicines-3668022-supplementary.pdf
